# Supplementary material for: Squalenoyl siRNA PMP22 nanoparticles are effective in treating mouse models of Charcot-Marie-Tooth disease type 1 A
Source: Commun Biol. 2021 Mar 9;4:317. doi: 10.1038/s42003-021-01839-2 (PMC7943818; doi:10.1038/s42003-021-01839-2)
Supplement: Supplementary file 8 — Supplementary Data 1 [file 42003_2021_1839_MOESM8_ESM.xlsx]

## Sheet: Figure 1
Fig1 a	PMP22/Tubulin relative value					Fig 1b	Beam walking test data				Fig 1b	Locotronic test data				Fig 1b	Grip strength test data					Fig 1c	CMAP test data				Fig 1d Fibers count
mouse	WT	JP18	JP18/JY13			mouse	WT	JP18	JP18/JY13		mouse	WT	JP18	JP18/JY13		mouse	WT	JP18	JP18/JY13			mouse	WT	JP18	JP18/JY13		Diameter (µm)	WT B6	JP18 B6	JP18/JY13 B6
1	0.82585	1.61424	5.62437			1	9.33333	22.5	36		1	4.83333	12.6667	13.6667		1	231.6	170	173			1	23	18	10		1	35	33.3333	59
2	1.20924	2.54231	2.08214			2	8	20	38.6667		2	7.33333	14.6667	16.05		2	234.8	170	167			2	22	13	13		2	60.6667	78.6667	77.5
3	0.941848	1.54183	2.37199			3	8	23	23.6667		3	6.16667	13.9333	15.0333		3	252.6	163	180			3	22	16	11		3	93.3333	132	79.75
4	1.26225	2.33353	2.53928			4	7	18.6667	22		4	7.53333	12.16	13.1667		4	247.1	206	192			4	21	18	12		4	94.3333	149.667	85.75
5	1.12307	1.23349	2.37671			5	11.3	24.3333	39.3333		5	9.33333	15.7667	15.1667		5	251	176	170			5	21	18	13		5	106	137.333	90.25
6	1.27288	1.57351				6	11.7	25	24		6	9.5		14.5667		6	245	176	163			6			14		6	83.3333	100.333	69.5
7	1.2793	1.41339				7	8.7	27	29		7	9.33333				7	280	190	177								7	73.6667	80	72.25
8	0.994791	2.6292				8	10	25								8	237	232	130								8	68.3333	64.6667	50.25
9	1.00397	2.72709				9	10.3																				9	69	51	42.5
																											10	45.6667	45	33.75
																											11	16.3333	26	10
Fig 1e g-Ratio				Fig 1e Interperiodic distance																							12	6	7.33333	4.25
WT B6	JP18 B6	JP18/JY13 B6		WT B6	JP18 B6	JP18/JY13 B6																					13	5.33333	3	7.5
0.73	0.68	0.84		13.266	13.265	13.265																					14	2.66667	1	4
0.7	0.63	0.82		12.245	12.245	13.265																					15	3.5	1	2.5
0.7	0.67	0.81		12.245	13.265	13.266																					16	2		2
0.7	0.65	0.81		12.244	12.245	13.265
0.7	0.66	0.81		11.225	13.266	13.265
0.69	0.62	0.8		12.245	12.245	12.245
0.69	0.63	0.8		12.245	12.244	13.265
0.69	0.62	0.8		13.265	13.266	13.265
0.69	0.65	0.79		12.245	12.245	13.266
0.69	0.61	0.79		11.224	13.265	13.265
0.69	0.63	0.79		12.245	12.245	13.265
0.68	0.6	0.79		11.225	13.265	14.286
0.68	0.64	0.79		12.245	12.245	14.286
0.68	0.67	0.79		12.245	12.245	14.286
0.68	0.69	0.79		12.245	12.245	14.285
0.68	0.77	0.78		12.244	12.245	14.286
0.68	0.77	0.78		12.245	13.265	13.265
0.68	0.71	0.78		13.265	12.245	13.266
0.68	0.6	0.78		13.266	13.265	14.285
0.68	0.76	0.78		13.265	12.245	13.266
0.67	0.73	0.77		13.265	12.245	13.265
0.67	0.64	0.77		13.265	12.245	13.265
0.67	0.68	0.77		14.286	13.265	13.266
0.67	0.68	0.77		12.245	12.245	14.285
0.66	0.68	0.77		12.245	12.245	12.245
0.66	0.63	0.77		13.265	12.245	13.265
0.66	0.66	0.77		12.245	15.306	13.266
0.66	0.73	0.77		13.265	14.286	13.265
0.66	0.62	0.76		12.245	14.286	14.286
0.66	0.63	0.76		12.245	14.286	14.285
0.66	0.72	0.76		12.245	14.285	14.286
0.65	0.68	0.76		12.245	14.286	13.265
0.65	0.72	0.76		13.265	14.286	14.286
0.65	0.65	0.76		11.224	14.285	13.265
0.65	0.66	0.76		12.245	13.266	14.286
0.65	0.75	0.75		12.245	15.306	13.265
0.65	0.75	0.75		12.245	13.265	13.266
0.64	0.72	0.75		12.245	14.286	14.285
0.64	0.71	0.75		11.225	14.286	13.266
0.64	0.61	0.75		12.244	14.285	13.265
0.64	0.67	0.74		12.245	13.265	13.265
0.64	0.55	0.74		12.245	12.245	13.266
0.64	0.64	0.74		12.244	13.265	14.285
0.64	0.59	0.74		12.245	12.245	13.266
0.63	0.76	0.74		13.266	12.245	13.265
0.63	0.66	0.73		12.245	12.245	13.265
0.63	0.69	0.73		12.244	13.265	14.286
0.63	0.65	0.73		12.245	12.245	13.265
0.62	0.64	0.73		12.245	12.245	13.266
0.62	0.64	0.73		12.245	13.265	13.265
0.62	0.66	0.73		11.225	12.245	13.266
0.62	0.58	0.72		12.245	12.245	14.285
0.62	0.68	0.72		12.244	12.245	13.266
0.62	0.6	0.72		11.225	12.245	14.285
0.61	0.58	0.71		11.224	12.245	13.266
0.61	0.7	0.7		14.285	12.245	14.285
0.61	0.68	0.7		15.307	13.265	13.266
0.61	0.71	0.7		14.285	12.245	13.265
0.61	0.55	0.69		15.306	12.245	14.286
0.61	0.63	0.67		14.286	12.245	12.244
0.6	0.62	0.66		14.286	12.245	14.286
0.6		0.63		13.265	12.245	13.266
0.6				14.286	12.244	13.265
0.59				13.265	15.306	13.265
0.59				14.286	15.306	14.286
0.59				13.265	14.286	13.265
0.59				14.286	15.306	12.245
0.59				13.265	13.265	13.265
0.58				14.286	14.286	13.266
0.58				14.286	14.286	13.265
0.58				15.306	15.306	13.265
0.57				14.286	14.285	13.266
0.57				13.265	14.286	13.266
0.57				14.286	14.286	14.286
0.56				14.285	14.286	13.265
0.56				14.286	14.285	13.265
0.56				14.286	14.286	13.265
0.56				13.265	14.286	13.265
0.55				15.306	15.306	12.245
0.54				14.286	14.286	12.245
				14.286	15.306	13.266
				15.306	14.286	12.244
					14.286	13.266
					14.285	13.265
					14.286	13.265
					13.265	13.265
					14.286	13.266
					14.286	14.285
					13.265	14.286
					14.286	13.265
					13.265	13.265
					13.266	13.266
					14.285	13.265
					13.266	13.265
					13.265	13.265
					13.265	13.266
					13.265	13.265
					14.286	13.265
					13.266	13.266
					14.286	12.244
					13.265	13.266
						13.265
						13.265
						14.286
						13.265
						13.266

## Sheet: Figure 2
	Beam Walking test data										Figure 2 a	Locotronic test Data					Figure 2 a	Grip strength test fore limbs Data					Figure 2 a	Grip strength test total limbs Data
Figure 2a	WT		JP18 5% dextrose		JP18 siRNA Ct-SQ NPs		JP18 siPMP22-SQ NPs				mouse	WT-B6	JP18 5% dextrose	JP18 siRNA Ct-SQ NPs	JP18 siPMP22-SQ NPs		mouse	WT-B6	JP18 5% dextrose	JP18 siRNA Ct-SQ NPs	JP18 siPMP22-SQ NPs		mouse	WT-B6	JP18 5% dextrose	JP18 siRNA Ct-SQ NPs	JP18 siPMP22-SQ NPs
mouse	Before Treatment	After Treatment	Before Treatment	After Treatment	Before Treatment	After Treatment	Before Treatment	After Treatment			1	4.83333	12.6667	19	5.9		1	103.5	72.5	83	121.3		1	231.6	170	167	256.7
1	9.33333	6.5	22.5	21.3333	29	24.3333	19.3333	9.33333			2	7.33333	14.6667	21.3333	6.06667		2	103.2	78.7	78.7	116.1		2	234.8	127	183.8	246.8
2	8	12.3333	33	21.6667	25	20	23.08	8.33333			3	6.16667	13.9333	16.6667	3.16667		3	103.35	69.4	74.6	100		3	252.6	170	161	256.1
3	8	9.66667	20	17.3333	21.6667	18	21	8			4	7.53333	12.16	19.5	3.93333		4	104.4	74	83	95.1		4	247.1	163	126.6	191.4
4	7	7	23	21	36.6667	25	24.3333	15.8333			5	10.3667	15.7667	10.1333	7.1		5	118	78.1	81.1	100		5	251	151	151.1	193.1
5	11.3	6.7	18.6667	23.3333	25.3333	26	33.3333	15.6667			6	14.5	21.3333	12.35	12.3333		6	118	77	75	122		6	245	176	177	240
6	11.7	9	24.3333	19	28.3333	24.6667	20	6.66667			7	9.33333	16.7667	15.3333	11.7333		7	104.5	80	60	110		7	220	256	150	252
7	8.7	6.3	29	25.3333	20	20.6667	31	13			8	11.6667	23.7	12	7.6		8	138	51	74	102		8	280	190	174	222
8	10	9.3	28	30	30	26.6667	28	8			9	9.5	19	11.1667	13.0667		9	92	41	105.6	106		9	237	150	188	271
9	10.3	7.3	29	31	19.6667	18	21.6667	9.66667
	Beam Walking test data
Figure 2b	WT		JP18/JY13 5% dextrose		JP18/JY13 siRNA Ct-SQ NPs		JP18/JY13 siPMP22-SQ NPs				Figure 2 b	Locotronic test Data					Figure 2 b	Grip strength test fore limbs Data					Figure 2 b	Grip strength test total limbs Data
mouse	Before Treatment	After Treatment	Before Treatment	After Treatment	Before Treatment	After Treatment	Before Treatment	After Treatment			mouse	WT-B6	JP18/JY13 5% dextrose	JP18/JY13 siRNA Ct-SQ NPs	JP18/JY13 siPMP22-SQ NPs		mouse	WT-B6	JP18/JY13 5% dextrose	JP18/JY13 siRNA Ct-SQ NPs	JP18/JY13 siPMP22-SQ NPs		mouse	WTB6	JP18JY13B6	JP18JY13siCTRLSQ-NP	JP18JY13siPMP22SQ-NP
1	9.33333	6.5	36	24	36	33	16	11.3333			1	4.83333	13.6667	16.6667	9.16667		1	103.5	99	73	90		1	231.6	173	205	255.5
2	8	12.3333	38.6667	21.3333	19.6667	24.6667	19.6667	9.66667			2	7.33333	16.05	17.3333	6.27		2	103.2	97	85	102.7		2	234.8	204	217	218
3	8	9.66667	23.6667	29	30	26.6667	26	10			3	6.16667	15.0333	18	7.06667		3	103.35	101	85.7	126		3	252.6	204	211	248
4	7	7	17	17	35	29.3333	23.6667	8.33333			4	7.53333	13.1667	16.1333	6.8		4	104.4	80.5	86	129		4	247.1	193	195	217
5	10	6.7	22	22	27	25.6667	23	8.33333			5	9.33333	15.1667	12.5	7.66667		5	118	76.4	100	107		5	251	207.5	176	250
6	10.3	9	39.3333	26.3333	30	27.6667	39.3333	12.6667			6	9.5	14.5667	13.5	8.06667		6	118	93	81	105		6	245	175	165	218
	CMAP (mv)											NcV (m/s)
Figure 2c	WT		JP18 5% dextrose		JP18 siPMP22-SQ NPs						Figure 2c	WT		JP18 5% dextrose		JP18 siPMP22-SQ NPs
mouse	Before Treatment	After Treatment	Before Treatment	After Treatment	Before Treatment	After Treatment					mouse	Before Treatment	After Treatment	Before Treatment	After Treatment	Before Treatment	After Treatment
1	23	26	10	13	9	22					1	40	42	33	33	20	50
2	22	22	8	18	6	22					2	50	44	29	35	33	40
3	22	26	13	18	13	20					3	40	44	42	36	30	46
4	21	26			10	23					4	52	42			23	43
5	21	26									5	50	42
	CMAP (mv)											NCV (mv)
Figure 2c	WT		JP18/JY13 5% dextrose		JP18/JY13 siRNA Ct-SQ NPs		JP18/JY13 siPMP22-SQ NPs				Figure 2c	WT		JP18/JY13 5% dextrose		JP18/JY13 siRNA Ct-SQ NPs		JP18/JY13 siPMP22-SQ NPs
mouse	Before Treatment	After Treatment	Before Treatment	After Treatment	Before Treatment	After Treatment	Before Treatment	After Treatment			mouse	Before Treatment	After Treatment	Before Treatment	After Treatment	Before Treatment	After Treatment	Before Treatment	After Treatment
1	23	26	14	12	16	14	10	25			1	40	42	26	33	31	36	27	50
2	22	22	13	10	13	13	10	22			2	50	42	23	36	25	32	28	46
3	22	26	16	14	15	14	15	25			3	40	44	36	35	37	31	40	35.5
4	21	26	17	10	13	15	11	23			4	52	42	38	26	30	35.5	39	39
5	21	26	12	11	13	15	12	20			5	50	42	31	23	40	39	33	50
6	21.8	25.2	17	14	12	13	10	23			6			31	32	32	32	27	44

## Sheet: Figure 3
Figure 3a	PMP22/Tubulin relative value
mouse	WT	JP18 5% dextrose	JP18 siRNA Ct-SQ NPs	JP18 siPMP22-SQ NPs
1	0.82585	1.61424	1.44739	0.415764
2	1.20924	2.54231	1.62707	1.18607
3	0.941848	1.54183	1.92213	0.392243
4	1.26225	2.33353	1.39659	1.2772
5	1.12307	1.57351	2.49948	0.395838
6	1.27288	1.41339	2.4047	0.959613
7	1.2793	2.6292		0.686503
8	0.994791	2.72709		0.760075
9	1.00397	1.65271
10	0.736268	1.68619
Figure 3b	PMP22/Tubulin relative value
mouse	WT	Jp18/JY13 5% dextrose	JP18/JY13siRNA Ct-SQ NPs	JP18/JY13siPMP22-SQ NPs
1	0.82585	5.62437	6.31277	1.23825
2	1.20924	2.08214	5.63	0.938577
3	0.941848	2.37199	2.71222	0.833568
4	1.26225	2.53928	2.20447	0.983351
5	1.12307	1.77169	1.6777	0.762329
6	1.27288	2.37671	3.26	1.15699
7	1.2793
8	0.994791
9	1.00397
10	0.736268
Figure 3c	SOX10 /DAPI %						Figure 3c	KROX20 /DAPI %						Figure 3c	Neurofilament
mouse	WT	JP18 5% dex	JP18 siRNA Ct-SQ NPs	JP18 siPMP22-SQ NPs			mouse	WT	JP185% dex	JP18 siRNA Ct-SQ NPs	Jp18 siPMP22-SQ NPs			mouse	WT	JP185% dex	JP18 siRNA Ct-SQ NPs	JP18 siPMP22-SQ NPs
1	78.3	27.7	36	72.8			1	52.5	24.9	36.1	41.5			1	87.7	45.3	31.4	75.1
2	79.9	33.3	36.7	67.7			2	39	23.5	33.6	41.3			2	89.9	39.6	30.5	65.8
3	86.6	30	43.2	52.1			3	54.5	31.1	30.4	48.8			3	89.5	50.3	34.4	71.7
4	77.7	49.9	34.13	66.6			4	53.9	26	33.3	38.2			4	90.4	45.5	36.2	74.4
5	72.5	45.8	35.1	73			5	55.1	23.5	33.5	48.3			5	88.1	56.7	50.8	77.4
6	68	43.8	31	65.6			6	57.6	27.1		45.1			6	72.7	32.3	50.6	72
7	64.1	36.7	29.2	59.3			7		23.4		43.2			7	94	40.8	50	92.9
8	69.4	42.2	39.7	58			8				41.4			8	74.1	39.2	50.8	86.2
9	69	34.3	35.6	63.5			9							9	80.9	41.7	50.6	74.8
Figure 3d	SOX10 /DAPI %						Figure 3d	KROX20 /DAPI %						Figure 3c	Neurofilament
mouse	WT	JP18/JY13 5% dex	JP18/JY13siRNA Ct-SQ NPs	JP18/JY13siPMP22-SQ NPs			mouse	WT	JP18/JY135% dex	JP18/JY13 siRNA Ct-SQ NPs	JP18/JY13siPMP22-SQ NPs			mouse	WT	JP18/JY135% dex	JP18/JY13 siRNA Ct-SQ NPs	JP18/JY13siPMP22-SQ NPs
1	72.5	19.7	19.3	68.8			1	48	24	33	62.5			1	87.7	57.1	63.2	70.6
2	68	15.8	15.9	86.3			2	55.6	34	32	69			2	89.9	48.1	61.8	81.5
3	64.1	28.4	18.3	73.5			3	50.5	31.16	20	72.3			3	89.5	54.3	60.5	75.1
4	69.4	28.3	11.7	76.2			4		30					4	88.1	68.5	72.5	90.6
5	69	12.4	18.2											5	74.1	60.5	73.9	86
6	77.7	27.8	13.8											6	80.9	68	73.2	88.3

## Sheet: Figure 4
Fig4a, g-ratio JP18					Fig4b, interperiode distance JP18					Fig4c, g-ratio JP18/JY13					Fig4d, interperiode distance JP18/JY13
WT	JP18 dextrose 5%	JP18 siCTRL	JP18 siPMP22		WT B6	JP18 5% dextrose	JP18 siRNA Ct-SQ NPs	JP18 siPMP22-SQ NPs		WT	JP18/JY13 5% dextrose	JP18/JY13 siCTRL	JP18/JY13 siPMP22		WT B6	JP18/JY13 B6	JP18/JY13 siRNA Ct-SQ-NPs	JP18/JY13 siPMP22-SQ NPs
0.73	0.68	0.49	0.75		13.266	13.265	13.266	14.286		0.6	0.84	0.82	0.8		13.266	13.265	13.265	13.265
0.7	0.63	0.6	0.73		12.245	12.245	14.285	14.286		0.6	0.82	0.82	0.78		12.245	13.265	14.286	14.286
0.7	0.67	0.66	0.72		12.245	13.265	13.266	13.265		0.6	0.81	0.82	0.78		12.245	13.266	13.265	13.265
0.7	0.65	0.63	0.71		12.244	12.245	14.285	14.286		0.61	0.81	0.81	0.78		12.244	13.265	13.266	13.265
0.7	0.66	0.59	0.71		11.225	13.266	13.266	13.265		0.61	0.81	0.81	0.78		11.225	13.265	13.265	13.266
0.69	0.62	0.67	0.7		12.245	12.245	13.265	14.286		0.61	0.8	0.81	0.77		12.245	12.245	13.265	13.265
0.69	0.63	0.64	0.7		12.245	12.244	14.286	13.265		0.61	0.8	0.81	0.77		12.245	13.265	13.266	13.265
0.69	0.62	0.76	0.7		13.265	13.266	13.265	13.265		0.61	0.8	0.8	0.77		13.265	13.265	13.265	13.266
0.69	0.65	0.61	0.7		12.245	12.245	14.286	13.266		0.61	0.79	0.8	0.77		12.245	13.266	14.286	13.265
0.69	0.61	0.64	0.7		11.224	13.265	13.265	14.285		0.62	0.79	0.8	0.77		11.224	13.265	13.265	13.265
0.69	0.63	0.8	0.7		12.245	12.245	13.265	13.266		0.62	0.79	0.8	0.77		12.245	13.265	14.286	13.265
0.68	0.6	0.64	0.7		11.225	13.265	14.286	13.265		0.62	0.79	0.8	0.77		11.225	14.286	14.285	13.266
0.68	0.64	0.67	0.7		12.245	12.245	13.265	14.286		0.62	0.79	0.8	0.77		12.245	14.286	13.266	12.245
0.68	0.67	0.69	0.69		12.245	12.245	13.266	13.265		0.62	0.79	0.79	0.77		12.245	14.286	14.285	13.265
0.68	0.69	0.58	0.69		12.245	12.245	13.265	14.286		0.62	0.79	0.79	0.76		12.245	14.285	13.266	13.265
0.68	0.77	0.66	0.69		12.244	12.245	13.265	14.285		0.63	0.78	0.79	0.76		12.244	14.286	14.285	13.266
0.68	0.77	0.71	0.69		12.245	13.265	13.266	14.286		0.63	0.78	0.79	0.76		12.245	13.265	13.266	13.265
0.68	0.71	0.73	0.69		13.265	12.245	15.171	15.306		0.63	0.78	0.79	0.76		13.265	13.266	14.285	13.265
0.68	0.6	0.74	0.68		13.266	13.265	14.278	13.265		0.64	0.78	0.79	0.76		13.266	14.285	13.266	12.245
0.68	0.76	0.69	0.68		13.265	12.245	13.386	14.286		0.64	0.78	0.79	0.76		13.265	13.266	15.306	13.265
0.67	0.73	0.71	0.68		13.265	12.245	14.278	14.286		0.64	0.77	0.79	0.76		13.265	13.265	13.265	13.266
0.67	0.64	0.66	0.67		13.265	12.245	14.278	14.286		0.64	0.77	0.79	0.76		13.265	13.265	14.286	14.285
0.67	0.68	0.67	0.67		14.286	13.265	13.386	14.285		0.64	0.77	0.79	0.75		14.286	13.266	14.286	11.225
0.67	0.68	0.6	0.67		12.245	12.245	15.171	14.286		0.64	0.77	0.79	0.75		12.245	14.285	13.265	13.265
0.66	0.68	0.64	0.67		12.245	12.245	13.385	14.286		0.64	0.77	0.79	0.75		12.245	12.245	15.306	13.266
0.66	0.63	0.62	0.67		13.265	12.245	13.386	13.265		0.64	0.77	0.79	0.75		13.265	13.265	14.286	12.244
0.66	0.66	0.59	0.67		12.245	15.306	14.278	15.306		0.65	0.77	0.78	0.74		12.245	13.266	13.265	13.266
0.66	0.73	0.54	0.67		13.265	14.286	13.386	13.265		0.65	0.77	0.78	0.74		13.265	13.265	15.306	12.245
0.66	0.62	0.71	0.67		12.245	14.286	14.278	14.286		0.65	0.76	0.78	0.74		12.245	14.286	14.285	14.285
0.66	0.63	0.7	0.67		12.245	14.286	14.278	14.286		0.65	0.76	0.78	0.74		12.245	14.285	15.306	12.245
0.66	0.72	0.74	0.67		12.245	14.285	14.279	14.286		0.65	0.76	0.78	0.74		12.245	14.286	14.286	13.265
0.65	0.68	0.61	0.66		12.245	14.286	13.386	14.285		0.65	0.76	0.78	0.74		12.245	13.265	14.286	13.266
0.65	0.72	0.65	0.66		13.265	14.286	12.493	14.286		0.66	0.76	0.78	0.73		13.265	14.286	14.286	13.265
0.65	0.65	0.66	0.66		11.224	14.285	13.386	13.265		0.66	0.76	0.77	0.73		11.224	13.265	14.285	13.265
0.65	0.66	0.69	0.66		12.245	13.266	12.493	14.286		0.66	0.76	0.77	0.73		12.245	14.286	15.306	13.266
0.65	0.75	0.67	0.66		12.245	15.306	13.386	13.265		0.66	0.75	0.77	0.73		12.245	13.265	14.286	13.265
0.65	0.75	0.65	0.65		12.245	13.265	12.494	14.286		0.66	0.75	0.77	0.73		12.245	13.266	14.286	13.265
0.64	0.72	0.69	0.65		12.245	14.286	13.385	12.245		0.66	0.75	0.77	0.72		12.245	14.285	14.285	14.286
0.64	0.71	0.68	0.65		11.225	14.286	12.494	13.265		0.66	0.75	0.76	0.72		11.225	13.266	14.286	12.245
0.64	0.61	0.67	0.65		12.244	14.285	13.385	13.266		0.67	0.75	0.76	0.72		12.244	13.265	14.286	13.265
0.64	0.67	0.71	0.65		12.245	13.265	11.601	13.265		0.67	0.74	0.76	0.72		12.245	13.265	14.286	13.265
0.64	0.55	0.66	0.65		12.245	12.245	13.386	13.265		0.67	0.74	0.76	0.72		12.245	13.266	13.265	13.266
0.64	0.64		0.65		12.244	13.265	16.063	12.245		0.67	0.74	0.76	0.72		12.244	14.285	15.306	13.265
0.64	0.59		0.65		12.245	12.245		13.265		0.68	0.74	0.76	0.72		12.245	13.266	14.286	13.265
0.63	0.76		0.64		13.266	12.245		13.266		0.68	0.74	0.75	0.71		13.266	13.265	14.285	13.265
0.63	0.66		0.64		12.245	12.245		13.265		0.68	0.73	0.75	0.71		12.245	13.265	14.286	13.265
0.63	0.69		0.64		12.244	13.265		13.265		0.68	0.73	0.75	0.71		12.244	14.286	13.266	13.266
0.63	0.65		0.63		12.245	12.245		12.245		0.68	0.73	0.75	0.71		12.245	13.265	14.286	13.265
0.62	0.64		0.63		12.245	12.245		13.265		0.68	0.73	0.75	0.71		12.245	13.266	15.306	14.286
0.62	0.64		0.63		12.245	13.265		13.265		0.68	0.73	0.75	0.71		12.245	13.265	14.286	12.245
0.62	0.66		0.62		11.225	12.245		12.245		0.68	0.73	0.74	0.7		11.225	13.266	13.265	14.285
0.62	0.58		0.61		12.245	12.245		12.245		0.68	0.72	0.74	0.7		12.245	14.285	15.306	12.245
0.62	0.68		0.61		12.244	12.245		14.286		0.69	0.72	0.73	0.7		12.244	13.266	14.286	12.245
0.62	0.6		0.61		11.225	12.245		12.245		0.69	0.72	0.72	0.7		11.225	14.285	14.286	13.265
0.61	0.58		0.6		11.224	12.245		13.265		0.69	0.71	0.72	0.69		11.224	13.266	14.285	13.266
0.61	0.7		0.6		14.285	12.245		13.265		0.69	0.7	0.72	0.69		14.285	14.285	14.286	12.245
0.61	0.68		0.58		15.307	13.265		13.266		0.69	0.7	0.72	0.69		15.307	13.266	15.306	13.265
0.61	0.71		0.56		14.285	12.245		14.285		0.7	0.7	0.71	0.69		14.285	13.265	14.286	12.245
0.61	0.55				15.306	12.245		13.266		0.7	0.69	0.71	0.68		15.306	14.286	15.306	13.265
0.61	0.63				14.286	12.245		13.265		0.7	0.67	0.69	0.67		14.286	12.244	15.306	13.265
0.6	0.62				14.286	12.245		13.265		0.7	0.66		0.67		14.286	14.286	15.306	13.266
0.6					13.265	12.245		13.266		0.7	0.63		0.67		13.265	13.266	15.306	12.245
0.6					14.286	12.244		13.265		0.73			0.65		14.286	13.265	13.265	13.265
0.59					13.265	15.306		13.265		0.54			0.64		13.265	13.265	13.265	13.265
0.59					14.286	15.306		13.266		0.55			0.62		14.286	14.286	12.245	12.245
0.59					13.265	14.286		14.285		0.56					13.265	13.265	13.266	13.265
0.59					14.286	15.306		14.285		0.56					14.286	12.245	13.265	13.266
0.59					13.265	13.265		14.286		0.56					13.265	13.265	13.265	13.265
0.58					14.286	14.286		14.286		0.56					14.286	13.266	12.245	14.285
0.58					14.286	14.286		12.245		0.57					14.286	13.265	12.245	14.286
0.58					15.306	15.306		13.265		0.57					15.306	13.265	12.245	13.265
0.57					14.286	14.285		14.286		0.57					14.286	13.266	13.265	13.266
0.57					13.265	14.286		13.265		0.58					13.265	13.266	13.266	14.285
0.57					14.286	14.286		13.265		0.58					14.286	14.286	13.265	13.266
0.56					14.285	14.286		13.266		0.59					14.285	13.265	12.245	13.265
0.56					14.286	14.285		13.265		0.59					14.286	13.265	12.245	13.265
0.56					14.286	14.286		12.245		0.59					14.286	13.265	13.265	13.266
0.56					13.265	14.286		13.265		0.59					13.265	13.265	12.245	13.265
0.55					15.306	15.306		11.225		0.59					15.306	12.245	13.265	13.265
0.54					14.286	14.286		13.265		0.59					14.286	12.245	13.265	13.266
					14.286	15.306		12.245							14.286	13.266	12.245	13.265
					15.306	14.286		13.265							15.306	12.244	13.266	14.286
						14.286		12.245								13.266	12.245	12.245
						14.285		13.265								13.265	12.244	13.265
						14.286		12.245								13.265	13.266	13.265
						13.265		12.245								13.265	12.245	13.265
						14.286		14.285								13.266	13.265	13.266
						14.286		14.286								14.285		13.265
						13.265		14.286								14.286		14.286
						14.286		14.285								13.265		13.265
						13.265		13.266								13.265		13.265
						13.266		14.285								13.266		13.266
						14.285		13.266								13.265		13.265
						13.266		14.285								13.265		13.265
						13.265		13.266								13.265		13.266
						13.265		14.285								13.266		13.265
						13.265		14.286								13.265		12.245
						14.286		13.265								13.265		13.265
						13.266		14.286								13.266		13.265
						12.244		14.286								12.244		14.286
						14.286		13.265								13.266		13.265
						13.265		14.286								13.265		13.265
								13.265								13.265		14.286
								14.286								14.286		12.245
								13.265								13.265		14.286
								14.286								13.266		13.265
								14.286										13.265
								15.306										13.266
								14.286										13.265
																		14.286
																		13.265
																		13.265
																		13.266
																		13.265
																		14.286
																		13.265
																		13.265

## Sheet: Figure 6
Figure 6a. Beam walking test	WT-B6						JP18/JY13 5% dextrose						JP18/JY13 siRNA Ct-SQ NPs						JP18/JY13 siPMP22-SQ NPs
Before treatment	7.8	6.8	9	7.16667	8	7.69167	24.2	16	15.3333	14.6	19.6	24.8	16	20	19.8333	26.25	16.8333	22.6667	16.8333	21	15	20.75	26.6667	20
1.5mg/Kg (1st cycle)	11	9.5	10.5	6.75	9.4	9	25	20	25.25	22	19.3333	19	18.2	18.6	24.75	25	19.5	17.6667	8.66667	9	9	10.4	8	10.5
2.5mg/Kg (1st cycle)	10.5	10.5	11.6667	9.66667	10	10.4667	25.6667	25	26.6	28.3333	26	27	23	33.3333	26	24	26	22.3333	11.2	10.5	7.66667	10	8	11
2WKs after	11	10.5	13.75				22	26.6667	29	20.3333			21.6667	23.6667	27.6667				13.75	8	15.6667
3WKs after	12.5	10.6667	7.5				26	21.6667	29.3333	26			24	21.5	20				27	24.3333	24.75
1.5mg/kg (2nd cycle)	14	11					23.6667	24.3333	24.6667	22.3333			25	26.6667	24.3333				12.6667	11	13
2.5mg/Kg (2nd cycle)	14	15.5					32.3333	24.6667	25.3333	24			23.6667	30	27.6667				15.6667	9.33333	14.3333
Figure 6a. Locotronic test	WT-B6						JP18/JY13 5% dextrose						JP18/JY13 siRNA Ct-SQ NPs						JP18/JY13 siPMP22-SQ NPs
Before treatment	10.6667	13.3333	8.5	10.6667	8.5	10.3	16.6667	17.0667	18.3667	19.3333	14.6667	14.3333	15	16.6667	24.5	14.6667	21.6667	17.5	16	18	17.3333	17.3333	20.6667	15.6667
1.5mg/Kg (1st cycle)	10.6667	10.5	9.36667	9.3	9.66667	9.9	25.4333	24.4	22.3333	18.6333	21.8667	21.7333	19.5	21.5	27.3667	14.0333	33.6667	19.6	11	11.8333	9.7	12.3	11.5333	11
2.5mg/Kg (1st cycle)	11.1	10	9.93333	10.7667	9.13333	10.1867	24.3333	26.6667	16.4	23.4333	26	24	21.5	24	34	22.6667	25.5333	17.6667	11.6667	13.3	11.0667	13.5333	10	12.1
2WKs after	10	11	11				24.3333	24.3333	27.6667	26			18	21.3333	25.3333				13.3333	17.6333	15
3WKs after	9.66667	9		13			23	26			22.6667	29.3333	18	22.3333	20.6667				22.6667	22				18
1.5mg/kg (2nd cycle)	9.66667	9					28	24			28.3333	27.6667	18.5	28	22.5				14.6667	14				14.3333
2.5mg/Kg (2nd cycle)	16	11.0667					29.6667	32.3333			38	36.6667	31	26.5	23				13	15.0667				16.35
Figure 6b. Gripfore limbs test	WT-B6						JP18/JY13 5% dextrose						JP18/JY13 siRNA Ct-SQ NPs						JP18/JY13 siPMP22-SQ NPs
Before treatment	117	113	132	100	126		114	98	108	115	79.3	85	123	98	118	89	86	105	93	109	86	91	92	76
1.5mg/Kg (1st cycle)	125	118	115	115	110		98	88.6	79.9	88	83	91	103	89.9	78	88	98.6	91	127	95	122	108	118	91
2.5mg/Kg (1st cycle)	130	123	124	129	128	126.8	83	62	79.3	96	79	84	100	99	99	106	86	97	108	110	122	107	117	111
2WKs after	123	118		124			87	86	91	108			92	88	99	93			102	119	89
3WKs after	120	105		116			72	61.2	70.6			104	70	72.3	96.8				97	64	67
1.5mg/kg (2nd cycle)	126	112					68	76			81	94	83	65	60				103.3	102				100
2.5mg/Kg (2nd cycle)	102	128					85.7	88.6			86.3	81	76.4	89	78.7				114	96.2				99
Figure 6b. Grip total limbs test	WT-B6						JP18/JY13 5% dextrose						JP18/JY13 siRNA Ct-SQ NPs						JP18/JY13 siPMP22-SQ NPs
Before treatment	270	252	260	253	240	255	207	202	200	184	191	207	194	188	167.4	200.7	182.6	144	180	192	170	163	177	130
1.5mg/Kg (1st cycle)	250	263	244	242	249	249.6	180	204	209	152.8	161	198	193	196	151.1	171.5	205	206	230	268	244	192	246.8	142
2.5mg/Kg (1st cycle)	264	255	232	242	223	243.2	190	202	190	155	188	199	205	192	199.5	166	210	168	273	245	233	190	235	235
2WKs after		255	232		242			183	199	196		190	202	204	178				220	255	170
3WKs after		256	242		231			174	190	204		168	164	204	162				190	162				150
1.5mg/kg (2nd cycle)	245	240					196	176			200.7	165	200	162	141				232	256				200
2.5mg/Kg (2nd cycle)	260	273					212	191			180	202.5	174	173.8	166				247	210				233
